# Supplementary material for: Inhibition of WHSC1 Allows for Reprogramming of the Immune Compartment in Prostate Cancer
Source: Int J Mol Sci. 2021 Aug 14;22(16):8742. doi: 10.3390/ijms22168742 (PMC8395944; doi:10.3390/ijms22168742)
Supplement: Supplementary file 1 [file ijms-22-08742-s001.zip]

Archive with 4 entries (4 files):
- file_S2.txt
- __MACOSX/._file_S2.txt
- file_S1.txt
- __MACOSX/._file_S1.txt
