# Supplementary material for: Inhibition of WHSC1 Allows for Reprogramming of the Immune Compartment in Prostate Cancer
Source: Int J Mol Sci. 2021 Aug 14;22(16):8742. doi: 10.3390/ijms22168742 (PMC8395944; doi:10.3390/ijms22168742)
Supplement: Supplementary file 1 [file ijms-22-08742-s001.zip › file_S2.txt]

CD80
CD86
IL1B
TGFB1
TGM2
H2-DMA
H2-DMB1
TLR8
TGFBI
CCR2
VEGFA
CXCL16
CXCL10
SELL
CX3CR1
ITGAX
ARG1
ARG2
H2-EB1
H2-AB1
CD68
ADGRE1
CSF2RA
CSF2RB
LY6C1
