# Supplementary material for: Inhibition of WHSC1 Allows for Reprogramming of the Immune Compartment in Prostate Cancer
Source: Int J Mol Sci. 2021 Aug 14;22(16):8742. doi: 10.3390/ijms22168742 (PMC8395944; doi:10.3390/ijms22168742)
Supplement: Supplementary file 1 [file ijms-22-08742-s001.zip › file_S1.txt]

	log2FoldChange	pvalue
Ccl22	1.190803604	0.000544757
Ctla4	1.08862364	0.000588708
Atf3	0.820879174	0.000704624
Cd74	0.872484999	0.000833094
Cxcr4	0.898835101	0.000981846
Tspan7	1.533567093	0.001420085
Rgs1	0.771920167	0.001726936
H2-Ab1	0.853450401	0.001742475
C3	0.798712068	0.002034332
Irf8	0.807074985	0.002103479
H2-Aa	0.826882304	0.002238276
Cxcl13	1.037379252	0.002462237
Ccl21a	0.957003648	0.00296504
Tnfaip3	0.748654831	0.003298547
Cd38	0.847574599	0.003336005
Arg1	0.679237222	0.004502798
Icos	0.857486426	0.004973627
H2-DMb2	0.810721343	0.005570611
Ccrl2	0.797643798	0.005659252
Tnfrsf4	0.987783129	0.006912298
Osm	0.896305249	0.008804125
Cd274	0.705502067	0.009140773
Flrt2	-0.642553918	0.009355808
Fosb	0.609439144	0.01133906
Il1b	0.879266267	0.011786705
Syk	0.6600336	0.012408947
H2-Eb1	0.698036734	0.014433162
Ccl8	0.652022798	0.015052043
Col11a1	-0.569347099	0.018300006
Ccr7	0.658311777	0.019767288
Cytip	0.571654083	0.019785101
H2-DMa	0.605879483	0.020709812
Areg	1.020993556	0.021243438
Il1a	1.242580817	0.021825475
Csf1	-0.565578282	0.022986961
H2-DMb1	0.632773784	0.027838039
Cxcl12	-0.679703635	0.028882867
Dusp1	0.478229114	0.029476426
Lpl	0.69869856	0.032656772
Col3a1	-0.516740389	0.034358478
Id2	0.484566564	0.034756966
Ngf	-0.623904309	0.036849616
Pdcd1lg2	0.954654403	0.039096086
Cd69	0.5351926	0.039407354
Icam1	0.632723921	0.040329999
Il1rl1	-0.623578227	0.040706773
Klrk1	0.701812942	0.04100108
Serpinb2	-0.771075451	0.041019162
Nfkbiz	0.471950216	0.043622371
Tek	0.866831797	0.044736136
Nr2f6	-0.511841395	0.044817021
Il21r	0.519780958	0.045165767
Col1a2	-0.478744051	0.045701039
Sphk1	-0.740121592	0.046454283
Sema4a	0.681032634	0.046630736
C4a	0.548365276	0.046798667
Tnfaip6	-0.540463247	0.047951029
Tnc	-0.58231144	0.049089208
Itgb7	0.567330052	0.050200407
Cd80	0.668508904	0.054671377
Il18r1	0.738067067	0.054688569
Ccr6	0.733311981	0.055905331
Serpine1	-0.476508495	0.056480361
Cd1d1	0.64123587	0.057095832
Ptprc	0.432624883	0.059197213
Irf4	0.739376736	0.060692296
Gata2	-0.747610297	0.062600322
Pdcd1	0.826338387	0.063730094
Btk	0.530523611	0.06451977
Btg2	0.456838216	0.065757077
Flt3	0.833444044	0.067934924
Sell	0.458191214	0.068035243
Gpr183	0.557777981	0.068499582
Il12b	0.833600672	0.068522812
Traf1	0.510451698	0.072471625
Igf2	-1.032991303	0.073683537
Cxcl5	-0.554827586	0.073728489
Ccl17	1.002469242	0.076233608
Nr4a1	0.470800723	0.076315985
Ikzf1	0.445411972	0.076418417
Olr1	0.986632	0.07813396
Dpp4	0.550982995	0.083033075
Nlrp3	0.564933969	0.083508903
Pdgfrb	-0.57595397	0.085152021
Rhoc	-0.470001305	0.086427724
Cd40	0.565413503	0.086920283
Kit	1.187564151	0.091382953
Adamts1	-0.451353634	0.092015246
Cxcl14	0.463890372	0.092419188
Hif1a	-0.411319836	0.09244953
Il10ra	0.447872139	0.093004812
Ccl5	0.394774495	0.094527725
Cdh1	0.790108585	0.098140966
Cxcr3	0.651930039	0.100521665
Il1r2	0.614385852	0.106460034
Gzma	0.684304801	0.108257191
Ptgs1	-0.471082852	0.108643006
Cav1	-0.402300323	0.110352554
Thbd	-0.50864526	0.111826874
Ltb	0.439014871	0.114974558
Fgfr1	-0.420066479	0.117649039
Icosl	0.49611078	0.119851006
Pik3cg	0.453949142	0.120716998
Cd180	0.437181176	0.12506833
Vegfa	-0.425549138	0.125137476
Calr	-0.343466524	0.126605164
Itgal	0.395918356	0.12719962
Hbegf	-0.380272314	0.128131496
Csf2	0.960874487	0.128624488
Cxcr6	0.632160797	0.129963033
Irf5	0.443793037	0.130498596
Smad1	-0.414853136	0.131168637
Cxcl2	0.41356824	0.133379859
Adamts4	-0.46159092	0.133780743
Adora2a	0.903840922	0.135439011
Cd84	0.384287917	0.135853153
Mrc2	-0.408768541	0.137320419
Fcgr2b	0.356582012	0.137747868
Tuba1a	-0.376253189	0.139391163
Hdc	0.593246778	0.140349919
Ptafr	0.476075163	0.141983163
Lag3	0.653602528	0.147091624
Timd4	0.782511052	0.154722595
Tgm2	0.374385823	0.155568963
Tnfrsf12a	-0.321388181	0.156266099
Ccl11	0.439402018	0.165723637
Acod1	0.539673013	0.182790546
Malt1	0.38565008	0.184806152
Itga4	0.383462171	0.186017199
Slc16a6	0.376328581	0.186273551
Tnfrsf1b	0.354282247	0.188044366
Vtcn1	1.090756591	0.189859721
Pim2	0.379660267	0.189891346
Bmp6	0.777683246	0.190669726
Kalrn	-0.437288133	0.190894945
Btla	0.49516391	0.191483753
Il10	0.973377966	0.193536668
Rnd3	-0.319701218	0.200701571
Klf10	-0.344426303	0.201519416
Cma1	0.46149976	0.206361059
Cd14	0.30507074	0.206556697
Ccl9	0.28806682	0.208662719
Cd151	-0.317251572	0.213047864
Ptgs2	-0.368107983	0.214081802
Il1rn	0.381833637	0.21505908
Apoe	0.30551097	0.226264694
Nfatc1	0.395851957	0.228644682
Clec9a	0.984453838	0.22930112
Cd40lg	-0.79561944	0.229957437
Tlr11	1.030532424	0.233740409
Gnai3	-0.284770532	0.237414164
Nr4a2	-0.368262525	0.240503004
Cd163	0.433567994	0.240999018
S100a11	-0.26912398	0.241052898
Fosl1	-0.292674334	0.24274478
Ltb4r1	0.547999513	0.24313036
Arhgef6	0.339985559	0.244977681
Retnlb	-1.220993342	0.250102678
Enc1	-0.329346016	0.251222355
Arhgef28	-0.342103921	0.252760052
Adamts2	-0.297057524	0.255240689
Cd86	0.342495653	0.256739803
Flt1	0.484261684	0.258285354
Tlr1	0.320822875	0.260207299
Cebpa	0.310829937	0.260496785
Selplg	0.282972585	0.260684967
Myh4	1.242175868	0.261341799
Igf1	-0.450937181	0.2615708
Hist2h2aa1	-0.270678546	0.261841942
Mafb	0.287764007	0.265504422
Ms4a1	0.378073262	0.268721444
Armc1	-0.27909728	0.270226672
Klf4	0.268970773	0.270836787
Ccr8	0.627140523	0.271511784
Nr1h3	0.433905481	0.279553988
Il23a	0.870932583	0.279899761
Cdh5	0.372623323	0.284055112
Ceacam1	0.488436121	0.286208637
Ccl2	-0.271548945	0.287565278
Ifngr1	0.257432084	0.289131157
Cdh11	0.312082857	0.291892034
Ccl6	0.286491782	0.294373897
Tnfaip8	0.256803333	0.294854561
Nox4	-0.31141382	0.294962077
Tnfrsf14	0.296686945	0.295717407
Fasn	-0.240171774	0.303347858
Sema4b	0.295822375	0.30361619
Gata3	0.364313438	0.305052189
Cd276	-0.292263497	0.307127966
Jun	0.246737432	0.307920853
Cx3cr1	-0.245793649	0.309764409
B4galt4	-0.291257939	0.312372907
Pros1	-0.267264412	0.313202816
Adamts9	-0.328138582	0.313802398
Timp3	-0.231237899	0.315153485
Loxl2	-0.265620044	0.316415273
Ifna1	-0.688059097	0.3189871
Ncf2	0.242292262	0.319204142
Hgf	-0.282417473	0.319727186
Tlr13	-0.287734163	0.32119302
Lamb2	-0.283396821	0.321889526
Psmb9	0.249807286	0.325090073
Ccl4	0.28813209	0.327406927
Pdgfa	-0.250755567	0.328797116
Grn	-0.215798755	0.330514483
Hpgd	-0.355630062	0.331679504
Pbx3	-0.296106834	0.331867839
Usp18	-0.235281865	0.336905283
Bcl2	0.293804072	0.338308474
Tfcp2	-0.299694321	0.338839825
Lamb3	0.497115672	0.339015702
Tnfrsf11a	-0.298961474	0.339528923
Pglyrp1	0.578737366	0.340412802
Socs3	0.225020357	0.346146756
Chil3	-0.308561699	0.346659452
Hras	-0.23768138	0.346879015
Mmp13	-0.262361011	0.347621422
Il5ra	0.697873433	0.348037723
Cybb	0.231317265	0.350541954
Amica1	0.3352745	0.353277398
Alcam	0.296426459	0.356657
Ttk	-0.315321051	0.358057359
Ccl7	-0.238383585	0.35892331
Col17a1	-0.790758003	0.361743399
Il25	-0.802708829	0.362219556
Pdgfb	0.335380329	0.362732436
Itgb1	-0.207280438	0.366928709
Tgfa	0.398865347	0.370770992
Yes1	-0.241496295	0.370993464
2810417H13Rik	-0.232619185	0.374806772
Alox5	0.337771344	0.375771483
Sgpp1	-0.254727396	0.379907372
Edn1	0.265357675	0.380410649
Enpep	0.461830212	0.384639773
Ccr9	0.391418899	0.387196662
Camp	-0.745094825	0.387410854
Tlr2	0.2525646	0.388950113
Crabp2	-0.226715205	0.39027315
Cxcr1	-0.818955628	0.390661318
Ets1	0.226631272	0.392896859
Serpinb6a	-0.199037361	0.39488212
Cnksr1	-0.603017404	0.395637313
Laptm5	0.193548726	0.398967165
Trem1	0.321059879	0.399060251
Adgre5	0.228733038	0.399435133
Rgs16	-0.330794204	0.400501523
Acad10	0.413638917	0.401073456
Rapgef4	0.417764492	0.40385912
Zmpste24	-0.226319204	0.403879249
Fbp1	-0.764831151	0.404420132
Ptpn14	-0.440649745	0.406267028
Adgre1	-0.193414371	0.406481376
Cyr61	-0.217821249	0.407429307
2900026A02Rik	-0.303665519	0.413975641
Emp1	-0.196519466	0.415353008
Ctss	0.189779523	0.417824355
Tnf	0.26185504	0.418885685
Crem	0.28843734	0.419616344
Ear3	0.43769292	0.419873547
Myc	-0.192920743	0.423612363
Tm7sf3	-0.225165539	0.426504123
Maff	0.231365898	0.4270281
Stat1	0.206325419	0.427497174
Lif	-0.20787359	0.42875881
Txndc16	0.274133917	0.430029471
Glg1	-0.184013641	0.432335791
Col12a1	-0.249915086	0.433812746
Egf	-0.464783016	0.435163663
Tlr5	-0.33048496	0.436205357
Arf6	-0.175355737	0.437728681
Hdac6	-0.226773472	0.439398995
Aoah	0.258100862	0.439481418
H2-Ob	0.283351513	0.44163672
Lamp3	0.570843349	0.442395288
Ceacam2	1.013492267	0.442577094
Sfrp4	-0.27943056	0.443411716
Tyrobp	0.206896139	0.445786707
P2rx1	-0.494431642	0.447737457
Daxx	-0.235445165	0.451011367
Vav2	0.21682972	0.455606927
Cdh2	-0.17971828	0.460454238
Hist1h1c	0.177496673	0.461680035
Rhoj	-0.224764874	0.462747392
Havcr1	0.583660287	0.464058163
Jak3	0.206035742	0.465206687
Golim4	-0.193305746	0.466969936
Adam8	0.178414444	0.46754721
Cd68	0.169847032	0.468392062
Cxcl9	0.24840991	0.46845114
Nox3	-0.689301354	0.468623866
Fpr-rs5	-0.785338177	0.468823797
Ptprb	0.312528323	0.470702376
Fcgr1	-0.182349312	0.471919383
Lat2	0.194650932	0.472297222
Cyp1b1	0.220391239	0.473675744
Ly6g	0.655572043	0.474632947
Egr3	0.271170461	0.476524626
Tlr6	0.235080628	0.477032058
Rad51	-0.211769467	0.477520707
Ccr2	0.197410631	0.477559789
Psmb8	0.163310823	0.477808646
Isg15	-0.166710388	0.480492637
Tlr9	0.187022651	0.482155444
Mmp19	-0.219036559	0.486166493
Cxcr2	0.299244055	0.487414101
Il4i1	0.369493634	0.487701136
Rgl1	0.192882475	0.491648668
Plau	-0.169074663	0.49264526
Fcgr4	0.186122001	0.492839842
Sptbn1	-0.157536975	0.4934417
Cdh13	-0.24838473	0.497364988
Terf2ip	-0.191168363	0.49754036
Rbp1	-0.520836651	0.497827206
Rin2	-0.165519086	0.502157838
Csf3r	0.253003813	0.502239205
Ifit1bl2	0.44467935	0.503665002
Rhog	0.155680577	0.50455648
Furin	-0.154259819	0.504568022
Csf2ra	0.208504972	0.505015013
Pde4a	-0.20973301	0.510656623
Tlr3	-0.192302507	0.510828397
Prdx1	-0.202896813	0.515068471
Tgfb1	0.152090065	0.515710902
Itgb2	0.1670328	0.521647245
Prkci	-0.152310781	0.52351835
Sirpa	0.1634398	0.524081969
Cyp3a13	0.33098383	0.525007002
Des	0.413502405	0.525334574
Mmp9	0.7075803	0.526267899
Mpo	-0.581633323	0.528201213
Cd34	0.166057559	0.52826245
Marco	0.378778813	0.532554687
Smad7	-0.159221481	0.533946725
H2-T23	0.145395335	0.540087408
Cd44	-0.26252327	0.540532129
Ski	-0.153127154	0.540863364
Egr2	0.272841199	0.542695158
Nmb	0.316853598	0.543914965
Lrp5	0.168418763	0.546651602
Tnfrsf1a	-0.136115273	0.54951634
Nectin1	-0.166595321	0.551049198
Fgf2	-0.274617181	0.551791545
Cxcl16	0.146143655	0.554462992
Cd209e	0.524616417	0.556427422
Cdh4	-0.55425293	0.558172621
Ccl26	-0.539479749	0.560265744
Txn1	-0.12787476	0.560970415
Klk1	0.3147786	0.560979082
Erg	0.357384672	0.562697621
Top2a	-0.138652434	0.563181113
Man2b1	-0.135949579	0.563876923
Fzd4	0.219769002	0.563901708
Vav1	0.145311687	0.564684632
H2-K1	0.127823378	0.564802959
Kif20a	-0.157800746	0.566816976
Map2k3	-0.146819054	0.567157818
Cd244	0.188464996	0.567304247
Cysltr1	0.170796495	0.567947773
Fem1c	0.152314043	0.568739266
Map2k2	-0.139068561	0.571493932
Il9	-0.408171897	0.574238789
Fpr2	-0.184499456	0.574978359
Fgf7	-0.177396676	0.576640258
Faf1	-0.287914796	0.577439582
Ptgdr2	-0.446726587	0.577692325
Bid	0.150432941	0.577834858
Id1	0.210696029	0.578978513
Birc2	-0.148316223	0.579769711
Mmp10	-0.37961038	0.580002869
Birc5	-0.155687717	0.580531995
Hivep1	0.163395857	0.580585116
Dhrs3	0.175835382	0.580710624
Map3k14	0.176441656	0.583370579
Gk5	-0.222875179	0.586451803
Vsir	0.141263381	0.586453427
Ccr5	0.147524083	0.586514461
Phlda2	0.715296586	0.586579915
Socs1	-0.164232042	0.587347908
Tnfsf9	-0.238527359	0.589609982
Fpr3	-0.414006226	0.591450062
Rab20	0.165584782	0.591617017
Fcnb	-0.624733859	0.593650431
Mapk11	0.211592257	0.595344572
Tgfbr3	-0.133185122	0.595425511
Fpr-rs6	-0.861641366	0.596295595
Fpr-rs4	-0.441225292	0.597154092
S100a9	-0.17276992	0.597515222
Hnf1b	-0.495896585	0.597619841
Trim9	-0.443127504	0.598663365
Ier3	0.141716117	0.600667929
Adamts3	0.258284833	0.60239546
Il2	0.429395325	0.609396276
Fscn1	-0.121687649	0.610123221
Bcl10	-0.132522266	0.610271316
H2-M3	0.127675639	0.613793546
Lrp6	-0.127819906	0.616744427
Nos2	0.332912871	0.620098203
Psme2	0.110130737	0.620575781
Stab1	-0.136375664	0.621292756
Gpr65	0.137983508	0.624896563
Casp7	0.12955592	0.625232422
Ccl3	0.116207987	0.630285492
Ephb6	-0.376252327	0.631303075
Ptprk	-0.126041001	0.632026739
Elovl6	-0.1887714	0.632494242
Myod1	0.472111888	0.632499889
Itgax	0.169097894	0.639237891
Ptgdr	-0.350184251	0.640051388
Tnfsf4	0.277467613	0.642356783
Fut4	0.234689556	0.642761625
Lta4h	-0.113764601	0.643553768
Sp4	0.150922781	0.645794062
Tmem173	-0.117657691	0.649290517
Marcksl1	-0.105624218	0.649528333
Znrf2	0.107555192	0.650455445
Ccr4	0.29220326	0.652854395
H2-Q10	0.200361346	0.653516709
Ercc1	-0.125043695	0.6560526
Adcyap1r1	-0.326862212	0.657934191
Prdx3	-0.103353968	0.658695189
Prok2	-0.592269073	0.659108464
Map2k4	-0.110583415	0.659858345
Irf2	0.107236608	0.660254761
Pf4	0.109080241	0.661139882
Clic4	-0.101151108	0.661161196
Il17ra	0.113474696	0.66259452
Tnfrsf8	-0.292527729	0.663181482
H2-Q1	0.105687329	0.666910122
Ccr3	-0.373231804	0.670720901
Rnase2a	-0.280464567	0.671901746
Met	-0.101428752	0.672992962
Il5	0.718893614	0.675221259
Yap1	-0.108282643	0.676291274
Cxcl10	-0.094371372	0.676774445
Nfatc2	0.119538685	0.678316499
Hspg2	-0.101582429	0.678493237
Fas	0.154701756	0.678938631
Ptger2	0.276992596	0.680151579
Acot11	0.29327049	0.680933483
Serinc2	0.17949264	0.683780247
Ccr1	0.119554484	0.68396268
Pdzk1ip1	0.334524492	0.684654073
Anxa4	-0.091865085	0.693375737
Ptx3	0.097237891	0.694074785
Ndc80	-0.17520928	0.695077116
S100a4	0.091854389	0.695784248
Selp	0.190249334	0.697392156
Vamp2	0.126956578	0.698614505
Il22	-0.555090341	0.699837753
Angpt2	0.124963681	0.700574856
Cd1d2	0.343461841	0.702687147
Tnfrsf9	0.152329928	0.705519481
S100a8	-0.125136117	0.705706821
Ccl27a	-0.186536526	0.710575145
Pfdn6	-0.087724033	0.71070294
Jag1	0.11717737	0.711277428
Tuba4a	0.092760403	0.711303424
Stat6	0.0879111	0.712447954
Ctsd	-0.082733605	0.713442745
Kcnq1ot1	0.133009763	0.714053401
Il3ra	-0.106086375	0.714693653
Nox1	0.274055739	0.716474359
Fcer1a	0.201655746	0.717368626
Col15a1	0.106273682	0.7174872
Cxcl1	-0.118894417	0.717588512
Aif1	-0.34369916	0.718993494
Acly	-0.081848624	0.719267997
Acox1	-0.091880439	0.722034531
Coasy	-0.098686022	0.723168091
Oscar	-0.265607703	0.725429065
Tap1	0.082936781	0.726979084
Hip1r	0.129555985	0.731112472
Acot3	-0.262368895	0.731438644
Ctnnb1	-0.076505114	0.73283656
Cnn2	-0.083556205	0.733896592
Csf1r	0.089927761	0.734380312
Sele	0.226366721	0.736417602
Flnb	0.07707159	0.739174114
Fadd	0.158834035	0.740192732
Il3	-0.229894901	0.743059683
Daglb	0.091934051	0.744767092
Zfp148	-0.087073519	0.746097884
Pparg	-0.1787397	0.747893023
Ptgds	0.266283007	0.750142006
Cdc20	-0.088707558	0.750808217
Eif4ebp2	0.082876812	0.751378637
Lat	-0.135624879	0.752063069
Trem2	-0.081916886	0.752398202
H2-Ea-ps	-0.348585431	0.757032429
C3ar1	-0.070946104	0.757751654
Cxcl11	0.127843835	0.757900784
F11r	0.095184462	0.761979174
Cxcr5	0.130416958	0.762479243
Plaur	-0.071965495	0.762613094
Prg2	0.230410723	0.764322412
Ly6c1	0.066361214	0.764474299
Fpr-rs3	-0.277180264	0.768552903
Ifng	0.187677476	0.772826923
Hpgds	0.089722746	0.773763423
Clec1b	0.327650444	0.774336236
Nfil3	0.066879943	0.777239936
Cd27	0.099807719	0.777368483
Raf1	-0.06978493	0.777689772
Ctsa	0.20303065	0.778600286
H2-D1	0.062085935	0.77888546
Il13	0.181875929	0.78077496
Il6	-0.109975784	0.781276165
Rasgrf2	0.208878929	0.781437971
Chil4	-0.091149659	0.782831482
Cd47	0.063322712	0.783282517
Gsn	-0.071762995	0.784986676
Ndufa7	-0.061818477	0.78651582
Epx	-0.26983896	0.78802834
Vrk2	0.091625437	0.793622645
Cd28	0.099752106	0.795140826
Prkca	-0.073437675	0.795477762
Ccnb2	-0.073172924	0.797134449
Ctsg	-0.237425319	0.797827731
Stat3	-0.057983066	0.798739856
Tep1	0.064067104	0.800001348
Vwa5a	-0.058958863	0.800156103
Ccl24	0.163552594	0.800192285
Il15ra	-0.100939434	0.800296992
C1qa	0.057328839	0.802174704
Cebpd	-0.101127215	0.802333847
Cldn1	0.131600112	0.803927696
Stat5b	0.067513877	0.805877308
Tlr8	0.069130067	0.80897498
Ccl25	-0.090485655	0.812447171
En1	-0.216892957	0.81302832
Col14a1	-0.070400212	0.813333658
Tspan8	-0.194956002	0.813782231
Akap13	0.065632106	0.814877083
Irf1	0.053961704	0.816258625
Msh2	0.061467988	0.816482599
Mob3c	0.077312014	0.821433759
Lst1	0.06713768	0.82316065
Cbr1	-0.073167752	0.82397913
Il18	0.062580463	0.825007599
Insr	-0.073223601	0.82595643
Cd36	0.070903216	0.827877917
Ros1	-0.204994558	0.82907446
Mif	0.051719494	0.829697752
Dusp6	0.050683834	0.830517182
Itgam	0.050905119	0.834029129
S1pr1	-0.076015	0.834236789
Rnase2b	0.130426294	0.835585124
Fabp4	0.062493077	0.83631174
Serpine3	0.254601678	0.837257763
C5ar1	-0.050208682	0.837878489
Mapk12	-0.089300898	0.840708655
Twistnb	-0.051685137	0.843133797
Il15	-0.063145372	0.846504933
Adamts12	-0.060871148	0.851027571
Mx2	0.049440409	0.852024152
Il12a	-0.127387269	0.852120569
Krba1	-0.089690348	0.853950133
Hoxd4	-0.085898392	0.854949481
Hmgb1	-0.047938056	0.855100263
Casp1	-0.045986586	0.856922782
Mrc1	-0.043766727	0.859928988
Bmp8a	-0.185180749	0.861460569
Adora3	0.107506769	0.861652615
Batf3	0.091785812	0.862807728
Nod1	-0.04797466	0.864751421
Mertk	0.0539363	0.86634192
Il1rap	-0.04945116	0.867991141
Mmp1a	0.080292951	0.874488567
Mcm5	-0.0386514	0.876284095
Cstb	-0.035041723	0.876440845
Traf2	0.038072162	0.87682641
Cd70	-0.146236122	0.87716237
Siglec1	0.043984319	0.877483492
Vegfc	-0.042030832	0.877703835
Prg3	0.153105332	0.879103949
Csf3	-0.091807589	0.880846866
Sqstm1	-0.033636464	0.880905041
Cx3cl1	-0.122387771	0.881130024
Ell2	-0.043523617	0.881329104
Adam19	0.046396327	0.88172134
H2-Q2	0.097793945	0.882988737
Map3k4	-0.042825934	0.885901667
Ccl28	-0.136480577	0.887312096
Fzd6	-0.059295191	0.89052568
Sesn1	-0.039337648	0.896951477
Nfkb1	-0.030969419	0.898199269
Runx2	-0.035771158	0.899546222
Serpinb7	-0.081324668	0.90001106
Tlr4	0.032979776	0.900456618
Fzd9	0.120504913	0.900903485
Stat5a	0.033327731	0.904396584
Il27ra	0.060888443	0.90499709
Lgals3	0.045547044	0.905051512
Nrip3	-0.083975275	0.907198826
Mok	0.056489469	0.907692001
Mx1	0.034026466	0.907862026
Col4a1	0.030584705	0.908580505
Hc	-0.100822688	0.912125759
Irf3	0.028659297	0.915787592
Hes1	0.054776195	0.921142977
Fyn	-0.021878767	0.927516294
Ido1	-0.076174411	0.928494447
Smad2	-0.023076123	0.928573307
Ifnb1	0.05701566	0.928949308
Ripk2	-0.028806057	0.92952005
Saa1	-0.082065684	0.92976088
Cd247	-0.031719446	0.929856149
Tapbp	-0.019624541	0.930703585
Cd99	0.027432211	0.933757033
Tlr7	-0.026196337	0.934726285
Cxcl3	0.024899754	0.940027776
Il33	0.018226666	0.940309581
Fbxl7	0.040807615	0.940663237
Ifnar1	0.018105643	0.9408841
Hdac5	0.018610188	0.940966057
Mapk13	-0.051739772	0.942266117
Crip1	-0.01612667	0.943211738
Skil	0.016583688	0.944351325
Rab3d	-0.01985584	0.945908105
Ccl20	0.074878507	0.947767931
Traf6	-0.019138965	0.947811072
Alox5ap	0.015583522	0.950176783
Nectin2	-0.016575384	0.952438325
Clec5a	-0.018283594	0.953843655
Il4	-0.058389478	0.954691629
Ifnar2	-0.014099031	0.954905495
Nampt	-0.011801179	0.958562976
Xcr1	-0.047110904	0.958700686
Bcl6	0.015317539	0.959899611
Il4ra	0.010818084	0.962761029
Rasal1	-0.027642701	0.962820724
Spry2	-0.012914937	0.965104765
Il6ra	-0.011284767	0.966762441
Angpt1	0.018324748	0.966822076
Cebpg	0.023015807	0.96819384
Fgf10	-0.021994113	0.970028353
Gata1	-0.030964969	0.974807503
Adamts17	-0.024320376	0.975233322
Nod2	0.011697696	0.976237493
Gch1	-0.016353575	0.976567811
Fgf18	0.013054552	0.980922051
Dnajb6	0.004783825	0.983604158
Gadd45b	0.004922441	0.983691548
Mapk14	0.004541252	0.984879748
Ncor1	-0.005224593	0.985331332
Cttnbp2	0.014469785	0.986071943
Rgs6	-0.013589142	0.988773092
Serpinb9	-0.003339655	0.990419398
Id3	0.003562008	0.99114912
C1qc	0.001550927	0.994471847
Irf7	0.001645959	0.994634238
Enpp2	0.00085069	0.998533951
